# Supplementary material for: Selective logging weakly influences species co‐occurrence in a community of tropical understorey birds
Source: J Anim Ecol. 2025 Jul 8;94(9):1757–69. doi: 10.1111/1365-2656.70085 (PMC12424286; doi:10.1111/1365-2656.70085)
Supplement: Supplementary file 1 — Table S1. List of species, functional traits and data used for statistical analyses. [file JANE-94-1757-s001.xlsx]

## Sheet: Foglio1
					Functional traits				Unlogged forest				Logged forest
Order	Family	Common name	Scientific name	Acronym	kipps_distance	mass	trophic_niche	forest_strata	fsc (fidelity score)	rate of change in abundance	rate of change in co-occurrence	Ecological role	fsc (fidelity score)	rate of change in abundance	rate of change in co-occurrence	Ecological role
Columbiformes	Columbidae	Asian Emerald Dove	Chalcophaps indica	Chaind	40	136,5	Omnivore	ForStrat-Lower	0,557	-0,429	0,143	Resilient key players	0,574	-0,429	-0,357	Decliner
Coraciiformes	Alcedinidae	Rufous-collared Kingfisher	Actenoides concretus	Actcon	23,7	73,5	Invertivore	ForStrat-Lower	0,283	0,041	-0,089	Opportunistic dominants	0,257	0,071	0,071	keystone connectors
		Blue Banded Kingfisher	Alcedo euryzona	Alceur	17,1	43,1	Aquatic predator	ForStrat-Lower	0,562	-0,694	-0,718	Decliner	0,574	-0,154	-0,189	Decliner
		Blue-eared Kingfisher	Alcedo meninting	Alcmen	15,9	20,4	Aquatic predator	ForStrat-Lower	0,584	0,000	-0,327	Opportunistic dominants	0,618	-0,036	0,036	Resilient key players
		Rufous-backed Dwarf-kingfisher	Ceyx rufidorsa	Ceyruf	8	17,8	Invertivore	ForStrat-Lower	0,419	0,286	-0,071	Opportunistic dominants	0,604	0,214	-0,286	Opportunistic dominants
		Banded Kingfisher	Lacedo pulchella	Lacpul	18,4	47,3	Invertivore	ForStrat-Lower	0,231	0,071	0,071	keystone connectors	0,396	0,052	0,052	keystone connectors
Passeriformes	Alcippeidae	Sunda fulvetta	Alcippe brunneicauda	Alcbru	10,8	14,3	Invertivore	ForStrat-Higher	0,616	0,214	-0,286	Opportunistic dominants	0,590	-0,643	-0,214	Decliner
	Calyptomenidae	Green Broadbill	Calyptomena viridis	Calvir	16,5	58,5	Frugivore	ForStrat-Higher	0,516	-0,371	-0,242	Decliner	0,491	0,178	0,000	keystone connectors
	Chloropseidae	Lesser Green Leafbird	Chloropsis cyanopogon	Chlcya	14,9	22	Omnivore	ForStrat-Higher	0,455	0,189	0,038	keystone connectors	0,579	-0,483	-0,567	Decliner
	Cisticolidae	Dark-necked Tailorbird	Orthotomus atrogularis	Ortatr	4,5	7,7	Invertivore	ForStrat-Mixed	0,567	0,714	0,357	keystone connectors	0,585	0,214	-0,036	Opportunistic dominants
		Ashy Tailorbird	Orthotomus ruficeps	Ortruf	5,7	7	Invertivore	ForStrat-Higher					0,435	-0,624	-0,535	Decliner
		Rufous-tailed Tailorbird	Orthotomus sericeus	Ortser	3,9	10,8	Invertivore	ForStrat-Lower	0,495	-0,540	-0,340	Decliner	0,437	-0,643	-0,718	Decliner
	Dicaeidae	Orange-bellied Flowerpecker	Dicaeum trigonostigma	Dictri	8,3	7,1	Omnivore	ForStrat-Higher	0,585	0,109	-0,286	Opportunistic dominants	0,535	-0,296	-0,113	Decliner
		Yellow-breasted Flowerpecker	Prionochilus maculatus	Primac	8,7	8	Frugivore	ForStrat-Mixed	0,624	-0,214	-0,143	Decliner	0,603	-0,357	-0,143	Decliner
		Yellow-rumped Flowerpecker	Prionochilus xanthopygius	Prixan	8	7,6	Omnivore	ForStrat-Mixed	0,542	-0,074	-0,473	Decliner	0,617	0,000	-0,286	Opportunistic dominants
	Dicruridae	Greater Racket-tailed Drongo	Dicrurus paradiseus	Dicpar	31,1	85,8	Invertivore	ForStrat-Higher	0,263	-0,500	-0,500	Decliner	0,496	-0,355	-0,535	Decliner
	Estrildidae	White-bellied Munia	Lonchura leucogastra	Lonleu	9,8	11,4	Frugivore	ForStrat-Lower	0,229	-0,071	-0,071	Decliner	0,532	-0,564	-0,564	Decliner
	Eurylaimidae	Black-and-Red Broadbill	Cymbirhynchus macrorhynchos	Cymmac	21,6	59,4	Invertivore	ForStrat-Lower	0,232	-0,357	-0,357	Decliner	0,414	-0,472	-0,472	Decliner
		Banded Broadbill	Eurylaimus javanicus	Eurjav	19,1	78,2	Invertivore	ForStrat-Mixed	0,452	0,267	0,178	keystone connectors	0,257	0,071	0,071	keystone connectors
	Irenidae	Asian Fairy-bluebird	Irena puella	Irepue	31,5	64,9	Frugivore	ForStrat-Higher	0,375	0,157	0,157	keystone connectors	0,230	-0,071	-0,071	Decliner
	Laniidae / Platylophidae	Jay Shrike	Platylophus galericulatus	Plagal	16,8	77,9	Invertivore	ForStrat-Higher	0,413	0,089	0,089	keystone connectors	0,498	0,000	-0,089	Opportunistic dominants
	Monarchidae	Black-naped Monarch	Hypothymis azurea	Hypazu	11,1	11,1	Invertivore	ForStrat-Higher	0,450	-0,109	-0,071	Decliner	0,619	-0,148	0,000	Resilient key players
		Blyth's Paradise-flycatcher	Terpsiphone affinis	Teraff	18,3	19,2	Invertivore	ForStrat-Higher	0,485	-0,714	0,000	Resilient key players	0,569	-0,255	0,000	Resilient key players
	Muscicapidae	Rufous-tailed Shama	Copsychus pyrropygus	Coppyr	13,8	40,9	Invertivore	ForStrat-Lower	0,565	-0,255	0,143	Resilient key players	0,566	-0,265	-0,322	Decliner
		White-crowned Shama	Copsychus stricklandii	Copstr	16,8	29,2	Invertivore	ForStrat-Lower	0,547	0,071	0,000	keystone connectors	0,546	-0,429	-0,071	Decliner
		Sunda Jungle-flycatcher	Cyornis caerulatus	Cyocae	20	14,5	Invertivore	ForStrat-Mixed	0,547	0,036	0,000	keystone connectors	0,584	0,000	0,000	keystone connectors
		Bornean Jungle-flycatcher	Cyornis superbus	Cyosup	14,2	18	Invertivore	ForStrat-Lower	0,450	-0,624	-0,356	Decliner
		Malaysian Jungle-flycatcher	Cyornis turcosus	Cyotur	13,2	16,2	Invertivore	ForStrat-Mixed	0,464	0,178	0,267	keystone connectors	0,251	-0,214	-0,214	Decliner
		Grey-chested Jungle-flycatcher	Cyornis umbratilis	Cyoumb	15,4	18,2	Invertivore	ForStrat-Higher	0,564	0,214	0,036	keystone connectors	0,570	0,071	-0,286	Opportunistic dominants
		Pale Blue Jungle-flycatcher	Cyornis unicolor	Cyouni	14,9	21	Invertivore	ForStrat-Higher	0,350	-0,178	-0,472	Decliner
		Malayan Forktail	Enicurus frontalis	Enifro	18,4	33,8	Aquatic predator	ForStrat-Lower	0,455	-0,214	0,143	Resilient key players	0,490	-0,500	-0,143	Decliner
		Chestnut-naped Forktail	Enicurus ruficapillus	Eniruf	21,2	28,2	Aquatic predator	ForStrat-Lower	0,493	-0,286	0,286	Resilient key players	0,578	0,071	-0,214	Opportunistic dominants
		Verditer Warbling-flycatcher	Eumyias thalassinus	Eumtha	15,7	18,1	Invertivore	ForStrat-Higher	0,374	-0,157	-0,262	Decliner	0,372	-0,146	0,052	Resilient key players
		Rufous-chested Flycatcher	Ficedula dumetoria	Ficdum	10,3	9,4	Invertivore	ForStrat-Lower	0,596	0,143	0,143	keystone connectors	0,564	0,255	-0,182	Opportunistic dominants
	Nectariniidae	Crimson Sunbird	Aethopyga siparaja	Aetsip	8,7	6,7	Omnivore	ForStrat-Lower	0,263	-0,500	-0,500	Decliner	0,354	-0,157	-0,157	Decliner
		Red-throated Sunbird	Anthreptes rhodolaemus	Antrho	14,4	13,1	Omnivore	ForStrat-Higher					0,560	-0,124	-0,161	Decliner
		Plain Sunbird	Anthreptes simplex	Antsim	9,7	8,9	Omnivore	ForStrat-Higher	0,542	0,327	-0,214	Opportunistic dominants	0,570	-0,214	-0,357	Decliner
		Bornean spiderhunter	Arachnothera everetti	Araeve	16,7	26,4	Omnivore	ForStrat-Higher	0,567	-0,371	-0,403	Decliner	0,520	-0,694	-0,567	Decliner
		Purple-naped Spiderhunter	Arachnothera hypogrammica	Arahyp	9,1	11,4	Omnivore	ForStrat-Mixed	0,538	-0,071	-0,071	Decliner	0,417	-0,429	-0,286	Decliner
		Little Spiderhunter	Arachnothera longirostra	Aralon	9,5	12,5	Omnivore	ForStrat-Lower	0,577	0,429	-0,189	Opportunistic dominants	0,353	-0,500	0,052	Resilient key players
		Long-billed Spiderhunter	Arachnothera robusta	Ararob	17,4	29,3	Invertivore	ForStrat-Higher	0,225	0,214	0,214	keystone connectors	0,233	0,577	0,500	keystone connectors
		Ruby-cheeked Sunbird	Chalcoparia singalensis	Chasin	6,7	8,2	Invertivore	ForStrat-Higher	0,581	-0,143	0,286	Resilient key players	0,571	-0,182	0,038	Resilient key players
		Ornate Sunbird	Cinnyris ornatus	Cinorn	8,8	9	Omnivore	ForStrat-Mixed					0,258	-0,500	-0,500	Decliner
	Pellorneidae	Striped Wren Babbler	Kenopia striata	Kenstr	5,7	19,9	Invertivore	ForStrat-Lower	0,609	0,357	-0,143	Opportunistic dominants	0,607	0,714	-0,071	Opportunistic dominants
		Horsfield's Babbler	Malacocincla sepiaria	Malsep	6,2	25,5	Invertivore	ForStrat-Lower	0,527	-0,571	0,000	Resilient key players	0,601	-0,143	-0,357	Decliner
		Sooty-capped Babbler	Malacopteron affine	Malaff	6,3	17,1	Invertivore	ForStrat-Higher	0,561	0,214	-0,182	Opportunistic dominants	0,586	0,182	-0,109	Opportunistic dominants
		Scaly-crowned Babbler	Malacopteron cinereum	Malcin	9,5	18,1	Invertivore	ForStrat-Higher	0,624	0,143	-0,143	Opportunistic dominants	0,604	0,286	-0,429	Opportunistic dominants
		Moustached Babbler	Malacopteron magnirostre	Malmagnr	9,7	19,3	Invertivore	ForStrat-Higher	0,497	-0,071	-0,071	Decliner	0,590	0,143	-0,571	Opportunistic dominants
		Rufous-crowned Babbler	Malacopteron magnum	Malmagnm	10	27,2	Invertivore	ForStrat-Higher	0,482	0,143	0,000	keystone connectors	0,477	-0,357	-0,429	Decliner
		Ferruginous Babbler	Pellorneum bicolor	Pelbic	9,1	27,2	Invertivore	ForStrat-Lower	0,634	-0,071	-0,071	Decliner	0,604	-0,357	-0,357	Decliner
		Bornean Black-capped Babbler	Pellorneum capistratoides	Pelcap	4,8	25,1	Invertivore	ForStrat-Lower	0,568	-0,214	-0,286	Decliner	0,604	0,000	-0,214	Opportunistic dominants
		Bornean Swamp Babbler	Pellorneum macropterum	Pelmac	8,8	21	Invertivore	ForStrat-Lower	0,480	-0,357	0,143	Resilient key players	0,482	-0,286	0,000	Resilient key players
		Leaflitter babbler	Pellorneum poliogene	Pelpol	5	21,4	Invertivore	ForStrat-Lower	0,593	0,143	0,000	keystone connectors	0,604	0,000	-0,429	Opportunistic dominants
		Bornean Wren Babbler	Ptilocichla leucogrammica	Ptileu	4,7	39,5	Invertivore	ForStrat-Lower	0,466	0,265	0,189	keystone connectors	0,402	0,472	0,472	keystone connectors
		Black-throated Wren Babbler	Turdinus atrigularis	Turatr	16033	66,3	Invertivore	ForStrat-Lower	0,498	-0,231	0,182	Resilient key players	0,506	-0,718	-0,161	Decliner
	Pittidae	Black-crowned Pitta	Erythropitta ussheri	Eryuss	11,3	55,3	Invertivore	ForStrat-Lower	0,582	0,074	-0,109	Opportunistic dominants	0,580	-0,546	-0,286	Decliner
		Blue-headed Pitta	Hydrornis baudii	Hydbau	14,6	66	Invertivore	ForStrat-Lower	0,567	-0,036	0,000	Resilient key players	0,590	0,143	-0,109	Opportunistic dominants
		Bornean Banded Pitta	Hydrornis schwaneri	Hydsch	17,9	81,5	Invertivore	ForStrat-Lower	0,351	-0,052	-0,157	Decliner	0,395	0,157	0,262	keystone connectors
		Asian Hodeed Pitta	Pitta sordida	Pitsor	18,9	64,5	Invertivore	ForStrat-Lower	0,344	-0,052	0,052	Resilient key players	0,257	0,071	0,071	keystone connectors
	Pycnonotidae	Yellow-bellied Bulbul	Alophoixus phaeocephalus	Alopha	13,2	32	Omnivore	ForStrat-Mixed	0,538	-0,071	-0,071	Decliner	0,532	-0,571	-0,500	Decliner
		Grey-cheeked Bulbul	Alophoixus tephrogenys	Alotep	20,3	35,3	Omnivore	ForStrat-Mixed	0,535	-0,691	-0,143	Decliner	0,520	-0,618	-0,214	Decliner
		Charlotte's Bulbul	Iole charlottae	Iolcha	15,6	24	Omnivore	ForStrat-Higher	0,229	-0,071	-0,071	Decliner	0,470	-0,289	-0,322	Decliner
		Puff-backed Bulbul	Microtarsus eutilotus	Miceut	17,6	35,3	Frugivore	ForStrat-Higher	0,487	-0,327	-0,255	Decliner	0,645	-0,618	-0,691	Decliner
		Black-headed Bulbul	Microtarsus melanocephalos	Micmelnc	14,1	25,5	Frugivore	ForStrat-Mixed	0,513	0,077	0,000	keystone connectors	0,587	-0,400	-0,400	Decliner
		Black-and-white Bulbul	Microtarsus melanoleucos	Micmelnl	15,7	31	Frugivore	ForStrat-Higher	0,232	-0,157	-0,357	Decliner	0,528	-0,567	-0,416	Decliner
		Asian Red-eyed Bulbul	Pycnonotus brunneus	Pycbru	9,8	28,8	Frugivore	ForStrat-Higher	0,417	-0,267	-0,267	Decliner	0,618	-0,071	0,286	Resilient key players
		Spectacled Bulbul	Pycnonotus erythropthalmos	Pycery	10,8	19,2	Frugivore	ForStrat-Higher	0,564	0,071	0,000	keystone connectors	0,490	-0,500	-0,429	Decliner
		Olive-winged Bulbul	Pycnonotus plumosus	Pycplu	9,3	34,9	Frugivore	ForStrat-Lower	0,353	0,052	-0,052	Opportunistic dominants	0,417	-0,472	-0,472	Decliner
		Cream-vented Bulbul	Pycnonotus simplex	Pycsim	10,7	25,1	Frugivore	ForStrat-Higher	0,361	0,229	0,472	keystone connectors	0,533	-0,491	-0,340	Decliner
		Hairy-backed Bulbul	Tricholestes criniger	Tricri	11,1	17,1	Omnivore	ForStrat-Higher	0,538	0,000	0,286	keystone connectors	0,535	-0,643	-0,429	Decliner
	Rhipiduridae	Sunda Pied Fantail	Rhipidura javanica	Rhijav	10	12,5	Invertivore	ForStrat-Mixed	0,501	-0,322	-0,483	Decliner	0,579	-0,691	-0,473	Decliner
		Spotted Fantail	Rhipidura perlata	Rhiper	16,3	13,4	Invertivore	ForStrat-Higher	0,596	-0,214	-0,357	Decliner	0,588	0,000	0,214	keystone connectors
	Stenostiridae	Grey-headed Canary-flycatcher	Culicicapa ceylonensis	Culcey	11	7,7	Invertivore	ForStrat-Higher	0,370	0,052	0,052	keystone connectors	0,403	0,356	0,445	keystone connectors
	Timaliidae	Bicoloured Babbler	Cyanoderma bicolor	Cyabic	5,6	12,6	Invertivore	ForStrat-Higher	0,493	0,143	0,000	keystone connectors	0,574	-0,214	-0,500	Decliner
		Rufous-fronted Babbler	Cyanoderma rufifrons	Cyaruf	6,7	10,6	Invertivore	ForStrat-Lower	0,472	0,178	0,089	keystone connectors	0,594	-0,309	-0,340	Decliner
		Fluffy-backed Tit-babbler	Macronus ptilosus	Macpti	7	18	Invertivore	ForStrat-Lower	0,551	-0,357	-0,071	Decliner	0,608	-0,500	-0,571	Decliner
		Bold-striped Tit Babbler	Mixornis bornensis	Mixbor	5,7	11,8	Invertivore	ForStrat-Lower	0,263	-0,500	-0,500	Decliner	0,527	-0,371	-0,242	Decliner
		Sunda Scimitar Babbler	Pomatorhinus bornensis	Pombor	9,1	28,6	Invertivore	ForStrat-Lower	0,378	0,052	0,052	keystone connectors	0,481	-0,650	-0,356	Decliner
		White-necked Babbler	Stachyris leucotis	Staleu	7,2	23,7	Invertivore	ForStrat-Lower	0,567	-0,567	-0,491	Decliner
		Chestnut-rumped Babbler	Stachyris maculata	Stamac	9,4	29,2	Invertivore	ForStrat-Higher	0,556	0,327	-0,071	Opportunistic dominants	0,582	-0,071	0,143	Resilient key players
		Grey-headed Babbler	Stachyris poliocephala	Stapol	7,4	23,3	Invertivore	ForStrat-Lower	0,510	-0,500	-0,286	Decliner	0,612	-0,143	-0,500	Decliner
	Turdidae	Chestnut-capped Thrush	Geokichla interpres	Geoint	27,7	81,9	Invertivore	ForStrat-Higher	0,488	0,214	0,143	keystone connectors	0,575	0,222	0,038	keystone connectors
	Vangidae	Black-winged Flycatcher-shrike	Hemipus hirundinaceus	Hemhir	9,5	10,2	Invertivore	ForStrat-Higher					0,395	0,157	0,157	keystone connectors
		Rufous-winged Philentoma	Philentoma pyrhoptera	Phipyr	7,5	16,9	Invertivore	ForStrat-Higher	0,557	-0,286	-0,143	Decliner	0,592	-0,143	-0,429	Decliner
		Maroon-breasted Philentoma	Philentoma velata	Phivel	10,7	26,1	Invertivore	ForStrat-Higher	0,370	0,052	-0,052	Opportunistic dominants	0,206	-0,357	-0,357	Decliner
	Vireonidae	Erpornis	Erpornis zantholeuca	Erpzan	11,3	11,8	Invertivore	ForStrat-Higher	0,316	-0,157	-0,157	Decliner
Piciformes	Megalaimidae	Bornean Brown Barbet	Caloramphus fuliginosus	Calful	15,4	42,6	Frugivore	ForStrat-Higher	0,263	-0,500	-0,500	Decliner
	Picidae	Maroon Woodpecker	Blythipicus rubiginosus	Blyrub	16,4	81,9	Invertivore	ForStrat-Lower	0,382	-0,161	-0,267	Decliner	0,517	0,000	-0,267	Opportunistic dominants
		Olive-backed Woodpecker	Chloropicoides rafflesii	Chlraf	24,2	102	Invertivore	ForStrat-Mixed	0,263	-0,500	-0,500	Decliner	0,258	-0,500	-0,500	Decliner
		Buff-necked Woodpecker	Meiglyptes tukki	Meituk	15,2	53,1	Invertivore	ForStrat-Higher	0,640	0,265	-0,109	Opportunistic dominants	0,668	-0,286	0,071	Resilient key players
		Rufous Woodpecker	Micropternus brachyurus	Micbra	20,9	85,9	Invertivore	ForStrat-Higher	0,354	0,367	0,367	keystone connectors
		Rufous piculet	Sasia abnormis	Sasabn	5,1	9,2	Invertivore	ForStrat-Lower	0,538	0,143	0,071	keystone connectors	0,553	-0,429	-0,143	Decliner
Trogoniformes	Trogonidae	Diard's Trogon	Harpactes diardii	Hardia	49,3	98,3	Invertivore	ForStrat-Mixed	0,263	-0,500	-0,500	Decliner	0,378	-0,681	-0,577	Decliner
		Scarlet-rumped Trogon	Harpactes duvaucelii	Harduv	37,8	38,9	Invertivore	ForStrat-Higher	0,530	-0,289	-0,483	Decliner	0,593	-0,041	-0,242	Decliner
		Cinnamon-rumped Trogon	Harpactes orrhophaeus	Harorr	34,9	52,8	Invertivore	ForStrat-Lower	0,450	0,178	0,178	keystone connectors	0,282	-0,596	-0,367	Decliner
